# Supplementary material for: Cholestatic Liver Disease and Pregnancy: A Systematic Review and Meta-Analysis
Source: J Clin Med. 2022 Feb 18;11(4):1068. doi: 10.3390/jcm11041068 (PMC8875982; doi:10.3390/jcm11041068)
Supplement: Supplementary file 1 [file jcm-11-01068-s001.zip]

Archive with 1 entries (1 files):
- jcm-1585680-supplementary.pdf
